# Supplementary material for: Antimicrobial Prescribing Practices in Dogs and Cats by Colombian Veterinarians in the City of Medellin
Source: Vet Sci. 2021 Apr 26;8(5):73. doi: 10.3390/vetsci8050073 (PMC8145059; doi:10.3390/vetsci8050073)
Supplement: Supplementary file 1 [file vetsci-08-00073-s001.zip]

Archive with 1 entries (1 files):
- Surveys Antimicrobial prescribing practices in dogs and cats by Colombian veterinarians.xlsx
