# Supplementary material for: Antimicrobial Prescribing Practices in Dogs and Cats by Colombian Veterinarians in the City of Medellin
Source: Vet Sci. 2021 Apr 26;8(5):73. doi: 10.3390/vetsci8050073 (PMC8145059; doi:10.3390/vetsci8050073)
Supplement: Supplementary file 1 [file vetsci-08-00073-s001.zip › Surveys Antimicrobial prescribing practices in dogs and cats by Colombian veterinarians.xlsx]

## Sheet: Sheet1
	Instructions: Enter a unique ID in A3; other rows will automatically update. Double click the tab and change SHEET1 to the id. Use column C for choice responses that are Y/N or other binary. Only use column C if it is highlighted. Column D has specific instructions. Use columns E to I for comments such as drugs or conditions not listed in Column B; do NOT merge columns-drag right edge of column t…
ID:001	ITEM	Response		Explain1	Explain2	Explain3	Explain4	Explain5
1	PERSONNAL INFORMATION/CLÍNICS
1	1) Gender M/F
1	2 How many years have you worked in small animal practice? Choose one (Y)
1	2A) 1 to <10
1	2B) 10 to < 20
1	2C) >20
1	3) Your workplace could be considered as: Choose one (Y).
1	3A) Hospital [24 hr service]
1	3B) Clinic [Daytime or Nighttime service only] specify D or N
1	3C) Consulting service [no surgeries]
1	4A) Do you have any specialties/postgraduate degree? Y/N		If Y specify
1	5) Have you tried to acquire any antimicrobial and not been able to do so? Y/N		If Y specify unavailable microbials
1	6A) Are there any written guidelines in your clinic on the use of antimicrobials? Y/N		If Y specify
1	7. What information sources do you use to select the type of antimicrobial? (Select two options fro 8A-8F using Y in column C and E-F for specifics.
1	7A) Commercial literature		Which commercial literature?
1	7B) Veterinary drug handbooks		Which veterinary drug handbooks?
1	7C) Scientific journals		Which journals
1	7D) Scientific meetings		Which and how often?
1	7E) Textbooks		Which textbooks?
1	7F) Opinions of colleagues		Junior or Senior? How often (Infrequently or Regularly or Frequently) e.g., JR, SI
1	8) Do you know of any guidelines on the use of antimicrobials in small animal practice? Y/N		If Y which guidelines & reference?
1	8B) Do you think guidelines are required? Y/N		Explain
1	9A) What is the percentage of cases for which you weigh the animals before prescribing drugs?		Explain how you decide to weigh or not weigh
1	10) What is your level of concern with regards to resistance towards antibiotics? Choose one (Y).		If you want to have explanations in columns E-I then change highlight to green else remove highlight from these cells.
1	10A) None
1	10B) Little
1	10C) Some
1	10D) Moderate
1	10E) Very high
1	11. Do you apply systemic antimicrobials prophylactically for ovariohysterectomies? Y or N		Specify elective procedures (systemic antimicrobial in parentheses). Place answers in correct %row.
1	11.A) 100%
1	11.B) 75%
1	11.C) 50%
1	11.D) 25%
1	11.E) 0%
1	12. Do you apply systemic antimicrobials prophylactically for castrations? Y or N
1	12 A) 100%		Explain
1	12.B) 75%		Explain
1	12.C) 50%		Explain
1	12D) 25%		Explain
	12 E) 0%		Explain
1	13. Do you apply systemic antimicrobials prophylactically for dental prophylaxis? Y or N
1	13.A) 100%
1	13.B) 75%
1	13.C) 50%		Explain
1	13.D) 25%		Explain
1	13.E) 0%		Explain
1	14. What is the percentage of generic antimicrobials that you tend to prescribe or think that your patients use? Choose one (Y).
1	14.A) 80-100
1	14.B) 60-79
1	14.C) 40-59		List up to 3 medications
1	14.D) 20-39		List two by order of preference in columns E and F
1	14.E) 0-19		List two by order of preference in columns E and F
1	USE OF ANTIMICROBIALS FOR SPECIFIC CLINICAL CONDITIONS IN WHICH CLINICAL EVIDENCE SUGGEST A “TENTATIVE” DIAGNOSIS BUT NOT NECESSARILY A “DEFINITIVE” DIAGNOSIS		Explain
1	PYODERMAS/FOLLICULITIS SUPERFICIAL/DERMATITIS BY STAPHYLOCOCCUS or INFECTION OF THE SKIN = SIMILAR ENTITY.
	15. Do you always perform cytology to diagnose a pyoderma? Y/N in column C & Explain in columns E-I
1	15.A)0%
	15.B)20%
	15.C)40%
	15.D)60%
	15.E)80%
	15.F)100%
1	16A) Do you try to find out the cause of pyoderma? Y or N
1	17) Once you establish a diagnosis of pyoderma, what is your treatment of choice in the initial 24 hours? Choose one (Y).
1	17A) Topical antiseptics only
	17B) Systemic antimicrobials only
	17C) Topical antiseptics plus systemic antimicrobials
	17D) If you choose other medications [e.g., homeopathy], which ones [list up to 3 in columns E-I]?		Preferred: use columns E and F
1	18) What systemic antimicrobials are your first line of therapy? (List two by order of preference in columns E and F)		Preferred: use columns E and F
1	19) What topical antiseptics would you use first? (List two by order of preference in columns E and F)
1	20) When do you submit samples to the laboratory for culture and sensitivity test?		Which empirical microbials?
	20A. When the owner approves the cost
	20B. Always sends samples for culture and sensitivity
	20C. Never uses the laboratory
	20D. Whenever the empirical treatment fails
	20E. When citology suggests an overgrowth of bacteria
1	21) When do you request follow-up of the patient to monitor treatment progress?
	21A. <5
	21B. 5-10
	21C. 11-15
	21D. >15
	GASTROINTESTINAL TRACT		Which animicrobials?
	22) Would you use systemic antimicrobials “initially” to treat an acute diarrhea (less than 3 days of duration) with signs of: Choose all applicable (Y).		Specify
1	22A) Dehydration		Specify
	22B) Hemorrhage [melena]		Specify
	22C) Positive by culture or PCR for enteropathogenic bacteria
	22D) Fever [high rectal temperature]		If Y specify
	22E) Inflammatory leukogram
1	23A) Do you use a combination of antimicrobials for acute diarrheas with blood? Y/N
	23B) If Y my two preferred antimicrobials are (columns E and F)
1	24) For a dog with gingivostomatitis/fauscitis my most common approach is: Choose one from 22A-22E below (Y).
	24A) Empirical antimicrobials are used for how long on average?
	24B) An antimicrobial depending on culture and sensitivity is used for how long on average?
	24C) Treat the periodontal disease as appropiate [scraping, extractions, etc.]
	24D) Treat with immunomodulators (omega-interferon, corticosteroids, cyclosporine, chlorambucil, etc.)
	24E) Other treatments [e.g., changes in diet, lactoferin, thalidomide, etc.]
	URINARY TRACT
1	25) Do you apply antimicrobials prophylactically to dogs and cats with the urinary bladder catheterized? Y/N
1	26) What is your favorite method to collect urine? Choose one (Y)
1	26A) Cystocentesis
	26B) Catherization
	26C) Spontaneous collection / induced urination
1	27A) Do you request bacterial cultures and sensitivities to diagnose an infection of the urinary tract in cats? Y / N
	27B) If N, on what do you base your diagnosis of urinary tract infection?
	27C) Which is your empirical choice of antimicrobials to treat a UTI?
	27D) When do you perform a culture and sensitivity test?
	27E) To which laboratory (& city, & country if not Colombia) do you send samples and how do they report the results?		Microbials if Y or Explain if N
	27F) How many days do you wait to begin treatment?
1	28A) Do you request bacterial cultures and sensitivities to diagnose an infection of the urinary tract in dogs? Y / N
	28B) If N, on what do you base your diagnosis of urinary tract infection?
	28C) Which is your empirical choice of antimicrobials to treat a UTI?
	28D) When do you perform a culture and sensitivity test?
	28E) To which laboratory (& city, & country if not Colombia) do you send samples and how do they report the results?
	28F) How many days do you wait to begin treatment?
1	29) For which signs of an infection of the upper respiratory tract in a cat would you prescribe systemic antimicrobials? Choose all that apply (Y).
	29A) Fever
	29B) Lethargy
	29C) Anorexia
	29D) Seronasal secretions
	29E) Mucopurulent secretions
	29F) Conjunctivitis
	29G) Sneezing
	29H) Lagrimation (epiphora)
	29I) Dehydratation
1	30) Would you prescribe systemic antimicrobials to a dog with signs typical of “kennel cough” (oculonasal serous secretion, dry cough ending in nausea, everything else)? Y/N In column C which antimicrobials if Y or explain if N in columns E-I.
